# Supplementary material for: Genetic and Genomic Analysis Identifies bcltf1 as the Transcription Factor Coding Gene Mutated in Field Isolate Bc116, Deficient in Light Responses, Differentiation and Pathogenicity in Botrytis cinerea
Source: Int J Mol Sci. 2025 Apr 8;26(8):3481. doi: 10.3390/ijms26083481 (PMC12027217; doi:10.3390/ijms26083481)
Supplement: Supplementary file 1 [file ijms-26-03481-s001.zip]

Archive with 3 entries (3 files):
- Fig. S1.tiff
- Table S1. Analysis of the region in Chr14 mapped by BSA, 20.2.2025 VIR.xlsx
- Table S2. Oligonucleotides used in this work.pdf
