# Supplementary material for: Genetic and Genomic Analysis Identifies bcltf1 as the Transcription Factor Coding Gene Mutated in Field Isolate Bc116, Deficient in Light Responses, Differentiation and Pathogenicity in Botrytis cinerea
Source: Int J Mol Sci. 2025 Apr 8;26(8):3481. doi: 10.3390/ijms26083481 (PMC12027217; doi:10.3390/ijms26083481)
Supplement: Supplementary file 1 [file ijms-26-03481-s001.zip › Table S1. Analysis of the region in Chr14 mapped by BSA, 20.2.2025 VIR.xlsx]

## Sheet: Analysis of the region
Locus tag	Name	Position		Function/Domains	Type and number of mutation with effect	Nucleotide effect	Position of mutation	Effect on protein
BCIN_14g03670	gene	1400541 - 1402865		Folyl polyglutamate synthase/ Dihydropteroate synthase	Insertion (1)	+TGCTGATGACGT	1401300	+ TSSA
					SNP (3)	C -> T	1402100	D -> N
						G -> T	1402201	T -> N
						C -> A	1402219	C -> F
BCIN_14g03680	gene	1403663 - 1406275		Adenylate formation domain	SNP (1)	T -> C	1404737	F -> S
BCIN_14g03690	gene	1407208 - 1407429		-	SNP (1)	A -> G	1414388	S -> G
BCIN_14g03700	gene	1410122 - 1411298		Acetyltransferase domain
BCIN_14g03710	gene	1413742 - 1415311		Permease for GABA	SNP (5)	A -> G	1414388	N -> D
						T -> G	1414391	L -> V
						G -> T	1414661	A -> S
						C -> A	1414726	F -> L
						T -> C	1415241	V -> A
BCIN_14g03720	gene	1426743 - 1427522		Pectate lyase domain	SNP (2)	C -> G	1426946	R -> S
						T -> G	1426995	Y -> S
BCIN_14g03730	gene	1428486 - 1430084		Structural motif of C2H2 zinc fingers
BCIN_14g03740	gene	1433226 - 1434757		Structural motif of C2H2 zinc fingers	SNP (1)	G -> A	1434072	V -> M
BCIN_14g03750	gene	1435457 - 1436447		BTB/POZ domain, half dimerization with transcription factors	SNP (3)	T -> C	1435916	D -> G
						C -> T	1435959	E -> K
						G -> A	1436372	T -> I
BCIN_14g03760	gene	1452478 - 1454592		Flavoprotein-type dehydrogenase	SNP (5)	C -> T	1452697	D -> N
						G -> A	1452718	Truncation
						G -> T	1453198	F -> L
						T -> C	1453635	K -> E
						A -> G	1454156	Y -> H
BCIN_14g03770	gene	1455259 - 1457085		Bicithromycin efflux system	SNP (7)	T -> A	1456121	N -> Y
						C -> G	1456124	V -> L
						A -> C	1456184	F -> V
						T -> G	1456213	H -> P
						T -> C	1456291	Q -> R
						C -> T	1456420	G -> E
						G -> A	1456555	P -> L
					Insertion (tandem repeat) (1)	G(2) -> G(3)	1456216	Frame shift
BCIN_14g03780	gene	1457132 - 1463629		ANKYR repeat (signal transduction)	SNP (5)	T -> A	1457584	I -> F
						C -> T	1457776	D -> N
						A -> T	1459464	F -> L
						A -> G	1459987	V -> A
					Substitution of 2 bp	CT -> TG	1459058	TG -> TS
BCIN_14g03790	Bcdpl1	1464668 - 1466893		Aspartate aminotransferase superfamily of pyridoxal phosphate (PLP)-dependent enzymes
BCIN_14g03800	Bcmnn11	1467052 - 1469234		Galactosyl transferase family GMA12/MNN10
BCIN_14g03810	gene	1469763 - 1471466		Conserved cupin domain
BCIN_14g03820	gene	1471649 - 1473632		RING-CH finger membrane-associated domain
BCIN_14g03830	Bcpre8	1474047 - 1475404		Alpha type proteasome
BCIN_14g03840	gene	1475439 - 1477239		RCC1 chromatin condensation regulatory repeat
BCIN_14g03850	gene	1477310 - 1480417		HSPA12A nucleotide binding domain
BCIN_14g03860	Bcime2	1489290 - 1494390		Catalytic domain of male germ cell-associated serine/threonine kinases
BCIN_14g03870	gene	1498612 - 1501175		S-adenosylmethionine-dependent methyltransferases	SNP (2)	T -> C	1500235	L -> P
						G -> C	1500241	G -> A
BCIN_14g03880	gene	1503893 - 1507432		-
BCIN_14g03890	gene	1508215 - 1510953		Histidine kinase-type ATPases and branched-chain mitochondrial alpha-ketoacid dehydrogenase kinase
BCIN_14g03900	gene	1512440 - 1513965		SGNH hydrolase domain
BCIN_14g03910	BcdcL2	1514224 - 1519598		Ribonuclease III C-terminal domain	SNP (1)	T -> C	1515304	Y -> C
BCIN_14g03920	Bcgsh1	1520131 - 1523003		Glutamate-cysteine ​​ligase and Domain Y of phosphatidylinositol-specific phospholipase C
BCIN_14g03930	Bcltf1	1527805 - 1531977		Zinc finger binding domain to DNA consensus sequence [AT]GATA[AG] and Sec23/Sec24 beta-sandwich domain	Deletion (1)		1530248 - 1532273	2 kb deletion in promoter and 5' end: truncated protein
BCIN_14g03940	gene	1543226 - 1546575		-	SNP (22)	C -> T	1543578	R -> Q
						A -> G	1543641	M -> T
						G -> A	1543702	H -> Y
						G -> A	1543759	L -> F
						G -> A	1543782	T -> I
						A -> G	1543798	Y -> H
						T -> A	1543810	T -> S
						A -> G	1543870	Y -> H
						T -> C	1544032	K -> E
						T -> C	1544206	I -> V
						C -> A	1544236	V -> L
						T -> C	1544503	R -> G
						A -> G	1544676	L -> P
						T -> C	1544728	I -> V
						G -> A	1545024	S -> L
						T -> C	1545157	T -> A
						G -> A	1545219	P -> L
						C -> T	1545525	C -> Y
						C -> T	1545582	C -> Y
						T -> C	1545959	I -> M
						C -> T	1546333	E -> K
					Substitution of 2 bp	GG -> AA	1543960	HP -> HS
BCIN_14g03950	Bcpgc1	1546854 - 1548838		Glycerophosphodiester phosphodiesterase domain of Saccharomyces cerevisiae YPL206cp and similar proteins
BCIN_14g03960	gene	1549447 - 1553731		-	SNP (5)	C -> T	1550407	D -> N
						A -> G	1550839	F -> L
						A -> G	1551218	S -> P
						G -> A	1551603	T -> I
						C -> T	1551920	E -> K
BCIN_14g03970	gene	1561354 - 1563527		Glucanosyltransferase
BCIN_14g03980	gene	1567549 - 1568962		GAF domain-containing protein, putative methionine-R-sulfoxide reductase	SNP (1)	T -> C	1567934	E -> G
BCIN_14g03990	Bcgst15	1569343 - 1570633		C-terminal glutathione S-transferase domain, alpha helical domain of the Gamma subunit of elongation factor 1B and similar proteins	SNP (1)	G -> T	1569875	Truncation
BCIN_14g04000	gene	1577599 - 1578976		Dehydrogenases/reductases	SNP (5)	C -> A	1577778	P -> Q
						T -> A	1577811	I -> K
						A -> T	1578235	K -> N
						A -> C	1578459	I -> L
						C -> T	1578631	A -> V
BCIN_14g04010	gene	1579250 - 1580744		Putative enoyl reductase	SNP (9)	T -> C	1579638	E -> G
						A -> T	1579653	F -> Y
						A -> G	1579683	V -> A
						G -> C	1579696	Q -> E
						C -> T	1579750	V -> I
						G -> T	1579956	T -> K
						C -> T	1580589	R -> H
						A -> G	1580613	V -> A
						T -> G	1580631	Y -> S
BCIN_14g04020	gene	1581694 - 1583152		-	SNP (5)	A -> T	1582046	Q -> L
						A -> G	1582202	N -> S
						C -> A	1582255	Q -> K
						G -> A	1582837	E -> K
						T -> G	1582852	L -> V
BCIN_14g04030	gene	1584317 - 1585170		-
BCIN_14g04040	gene	1586919 - 1588240		-	SNP (2)	G -> A	1587120	D -> N
						G -> T	1587356	A -> S
BCIN_14g04050	gene	1593723 - 1595057		Transline or TB-RBP
BCIN_14g04060	Bcgpi11	1595187 - 1596445		Pig-F family GPI biosynthesis protein
BCIN_14g04070	gene	1597557 - 1599685		-	SNP (1)	A -> G	1597737	I -> V
